# Supplementary material for: Cross-Reactive Antibodies to SARS-CoV-2 and MERS-CoV in Pre-COVID-19 Blood Samples from Sierra Leoneans
Source: Viruses. 2021 Nov 21;13(11):2325. doi: 10.3390/v13112325 (PMC8625389; doi:10.3390/v13112325)
Supplement: Supplementary file 1 [file viruses-13-02325-s001.zip]

Archive with 1 entries (1 files):
- viruses-1422563- rsupl for pub.pdf
